# Supplementary material for: Association Between Muscle Quality and GNRI in Patients with Type 2 Diabetes
Source: Nutrients. 2026 Jan 15;18(2):275. doi: 10.3390/nu18020275 (PMC12844626; doi:10.3390/nu18020275)
Supplement: Supplementary file 1 [file nutrients-18-00275-s001.zip]

Archive with 2 entries (2 files):
- Supplemental Table 1.pdf
- Supplementary Figure.pdf
